# Supplementary material for: High-resolution African population projections from radiative forcing and socio-economic models, 2000 to 2100
Source: Sci Data. 2017 Jan 17;4:160130. doi: 10.1038/sdata.2016.130 (PMC5240620; doi:10.1038/sdata.2016.130)
Supplement: Supplementary file 1 [file sdata2016130-isa1.zip]

Archive with 3 entries (3 files):
- i_Investigation.txt
- s_study_Boke-Ol_n.txt
- a_assay_Boke-Ol_n.txt
