# Supplementary material for: High-resolution African population projections from radiative forcing and socio-economic models, 2000 to 2100
Source: Sci Data. 2017 Jan 17;4:160130. doi: 10.1038/sdata.2016.130 (PMC5240620; doi:10.1038/sdata.2016.130)
Supplement: Supplementary file 1 [file sdata2016130-isa1.zip › i_Investigation.txt]

# Investigation File generated for Scientific Data with Investigation File Authoring Tool version 0.1.0 on 06/12/2016 - This metadata file is CC0
ONTOLOGY SOURCE REFERENCE
Term Source Name	NCBITAXON	GAZ	ENVO	ERO	OBI
Term Source File	http://data.bioontology.org/ontologies/NCBITAXON	http://data.bioontology.org/ontologies/GAZ	http://data.bioontology.org/ontologies/ENVO	http://data.bioontology.org/ontologies/ERO	http://data.bioontology.org/ontologies/OBI
Term Source Version	2016AA	$Revision: 1.512 $	releases/2014-09-16	2013-08-02	2014-08-18
Term Source Description	National Center for Biotechnology Information (NCBI) Organismal Classification	Gazetteer	Environment Ontology	Eagle-I Research Resource Ontology	Ontology for Biomedical Investigations
INVESTIGATION
Investigation Identifier
Investigation Title
Investigation Description
Investigation Submission Date
Investigation Public Release Date
INVESTIGATION PUBLICATIONS
Investigation PubMed ID
Investigation Publication DOI
Investigation Publication Author List
Investigation Publication Title
Investigation Publication Status
Investigation Publication Status Term Accession Number
Investigation Publication Status Term Source REF
INVESTIGATION CONTACTS
Investigation Person Last Name
Investigation Person Mid Initials
Investigation Person First Name
Investigation Person Address
Investigation Person Phone
Investigation Person Fax
Investigation Person Email
Investigation Person Affiliation
Investigation Person Roles
Investigation Person Roles Term Accession Number
Investigation Person Roles Term Source REF
STUDY
Study Identifier	10.1038/sdata.2016.130
Study Title	High-resolution African population projections from radiative forcing and socio-economic models, 2000 to 2100
Study Submission Date	11/07/2016
Study Public Release Date	17/01/2017
Study Description	http://www.nature.com/articles/sdata2016130#abstract
Study File Name	s_study_Boke-Ol_n.txt
Comment[Subject Keywords]	//;//;/;//
Comment[Manuscript Licence]	CC BY-4.0
Comment[Experimental Metadata Licence]	CC0
Comment[Supplementary Information File Name]	
Comment[Supplementary Information File Type]	x-zip-compressed
Comment[Supplementary Information File URL]	http://www.nature.com/articles/sdata2016130#supplementary-information
Comment[Data Repository]	Lund University
Comment[Data Record Accession]	doi:10.18161/popcount.201610
Comment[Data Record URI]	https://doi.org/10.18161/popcount.201610
STUDY DESIGN DESCRIPTORS
Study Design Type	data integration objective	population modeling objective	time series design
Study Design Type Term Accession Number	ERO:0100092	ERO:0100272	OBI:0500020
Study Design Type Term Source REF	ERO	ERO	OBI
STUDY PUBLICATIONS
Study PubMed ID
Study Publication DOI
Study Publication Author List
Study Publication Title
Study Publication Status
Study Publication Status Term Accession Number
Study Publication Status Term Source REF
STUDY FACTORS
Study Factor Name
Study Factor Type
Study Factor Type Term Accession Number
Study Factor Type Term Source REF
STUDY ASSAYS
Study Assay Measurement Type	population data
Study Assay Measurement Type Term Accession Number	ERO:0100356
Study Assay Measurement Type Term Source REF	ERO
Study Assay Technology Type	computational modeling technique
Study Assay Technology Type Term Accession Number	ERO:0001251
Study Assay Technology Type Term Source REF	ERO
Study Assay Technology Platform	""
Study Assay File Name	a_assay_Boke-Ol_n.txt
STUDY PROTOCOLS
Study Protocol Name	Data sources	SSP-RCP coupling in the baseline year 2000	Population allotment per grid cell
Study Protocol Type	selection	computational modeling technique	computational modeling technique
Study Protocol Type Term Accession Number	OBI:0001928	ERO:0001251	ERO:0001251
Study Protocol Type Term Source REF	OBI	ERO	ERO
Study Protocol Description			
Study Protocol URI	""	""	""
Study Protocol Version			
Study Protocol Parameters Name	""	""	""
Study Protocol Parameters Name Term Accession Number	""	""	""
Study Protocol Parameters Name Term Source REF	""	""	""
Study Protocol Components Name	""	""	""
Study Protocol Components Type	""	""	""
Study Protocol Components Type Term Accession Number	""	""	""
Study Protocol Components Type Term Source REF	""	""	""
STUDY CONTACTS
Study Person Last Name	Boke-Olén	Abdi	Hall	Lehsten
Study Person First Name	Niklas	Abdulhakim M.	Ola	Veiko
Study Person Mid Initials				
Study Person Email	Niklas.Boke-Olen@nateko.lu.se	""	""	""
Study Person Phone				
Study Person Fax				
Study Person Address				
Study Person Affiliation	Department of Physical Geography and Ecosystem Science, Lund University, Sölvegatan 12, SE-223 62 Lund, Sweden	Department of Physical Geography and Ecosystem Science, Lund University, Sölvegatan 12, SE-223 62 Lund, Sweden	Department of Human Geography, Lund University, Sölvegatan 10, SE-223 62 Lund, Sweden	Department of Physical Geography and Ecosystem Science, Lund University, Sölvegatan 12, SE-223 62 Lund, Sweden
Study Person Roles				
Study Person Roles Term Accession Number				
Study Person Roles Term Source REF				
Comment[Study Person ORCID]		0000-0001-6486-8747		
Comment[Funder]				
Comment[FundRef ID]				
Comment[Funder Term Source REF]				
Comment[Grant Identifier]				
