# Supplementary material for: High-resolution African population projections from radiative forcing and socio-economic models, 2000 to 2100
Source: Sci Data. 2017 Jan 17;4:160130. doi: 10.1038/sdata.2016.130 (PMC5240620; doi:10.1038/sdata.2016.130)
Supplement: Supplementary file 1 [file sdata2016130-isa1.zip › s_study_Boke-Ol_n.txt]

Source Name	Characteristics[organism]	Term Source REF	Term Accession Number	Characteristics[geographical location]	Term Source REF	Term Accession Number	Characteristics[environment type]	Term Source REF	Term Accession Number	Protocol REF	Comment[spatial domain ]	Comment[temporal domain]	Comment[type]	Sample Name
SSP Database	Homo sapiens	NCBITAXON	NCBITaxon:9606	Africa	GAZ	GAZ:00000457	population	ENVO	PCO:0000001	Data sources	Country	2000-2100	Continuous	SSP population scenarios
Chini et al	Homo sapiens	NCBITAXON	NCBITaxon:9606	Africa	GAZ	GAZ:00000457	population	ENVO	PCO:0000001	Data sources	0.5 degree	2000-2100	Raster	RCP Urban fraction
WorldPop	Homo sapiens	NCBITAXON	NCBITaxon:9606	Africa	GAZ	GAZ:00000457	population	ENVO	PCO:0000001	Data sources	30 arc-second	2000	Raster	WorldPop Africa
gROADSv1	Homo sapiens	NCBITAXON	NCBITaxon:9606	Africa	GAZ	GAZ:00000457	population	ENVO	PCO:0000001	Data sources	Global	1980-2010	Polylines	Roads
GRUMPv1_National-Administrative-Boundaries	Homo sapiens	NCBITAXON	NCBITaxon:9606	Africa	GAZ	GAZ:00000457	population	ENVO	PCO:0000001	Data sources	Global	2000	Polygons	Water bodies mask
Sandvik	Homo sapiens	NCBITAXON	NCBITaxon:9606	Africa	GAZ	GAZ:00000457	population	ENVO	PCO:0000001	Data sources	Global	2008	Polygons	Country Borders
