# Supplementary material for: High-resolution African population projections from radiative forcing and socio-economic models, 2000 to 2100
Source: Sci Data. 2017 Jan 17;4:160130. doi: 10.1038/sdata.2016.130 (PMC5240620; doi:10.1038/sdata.2016.130)
Supplement: Supplementary file 1 [file sdata2016130-isa1.zip › a_assay_Boke-Ol_n.txt]

Sample Name	Protocol REF	Protocol REF	Assay Name	Raw Data File	Comment[Data Repository]	Comment[Data Record Accession]	Comment[Data Record URI]
SSP population scenarios	SSP-RCP coupling in the baseline year 2000	Population allotment per grid cell	SSP population scenarios	doi:10.18161/popcount.201610	Lund University	doi:10.18161/popcount.201610	https://doi.org/10.18161/popcount.201610
RCP Urban fraction	SSP-RCP coupling in the baseline year 2000	Population allotment per grid cell	RCP Urban fraction	doi:10.18161/popcount.201610	Lund University	doi:10.18161/popcount.201610	https://doi.org/10.18161/popcount.201610
WorldPop Africa	SSP-RCP coupling in the baseline year 2000	Population allotment per grid cell	WorldPop Africa	doi:10.18161/popcount.201610	Lund University	doi:10.18161/popcount.201610	https://doi.org/10.18161/popcount.201610
Roads	SSP-RCP coupling in the baseline year 2000	Population allotment per grid cell	Roads	doi:10.18161/popcount.201610	Lund University	doi:10.18161/popcount.201610	https://doi.org/10.18161/popcount.201610
Water bodies mask	SSP-RCP coupling in the baseline year 2000	Population allotment per grid cell	Water bodies mask	doi:10.18161/popcount.201610	Lund University	doi:10.18161/popcount.201610	https://doi.org/10.18161/popcount.201610
Country Borders	SSP-RCP coupling in the baseline year 2000	Population allotment per grid cell	Country Borders	doi:10.18161/popcount.201610	Lund University	doi:10.18161/popcount.201610	https://doi.org/10.18161/popcount.201610
